# Supplementary material for: Castration-resistant prostate cancer patient presenting with whole genome doubling with CDK-12 mutation
Source: BMC Med Genomics. 2022 Feb 19;15:32. doi: 10.1186/s12920-022-01178-z (PMC8858464; doi:10.1186/s12920-022-01178-z)
Supplement: Supplementary file 1 — Additional file 1: Table S1. Detailed information about gene alterations in COSMIC Cancer Gene Census Tier1 or Tier2 (728 genes). [file 12920_2022_1178_MOESM1_ESM.xlsx]

## Sheet: Sheet1
Table S1: Detailed information about gene alterations in COSMIC Cancer Gene Census Tier1 or Tier2 (728 genes)
Gene Alteration	VAF (%)	Germline/Somatic	Pathogenicity
FOXA1 p. R261C	36.1	Somatic	Pathogenic
MUC4 p.A4238T	28.1	Somatic	VUS
CDK12 p.G101Dfs*23	37.5	Somatic	Pathogenic
CDK12 p.C952R	32.5	Somatic	VUS
DDB2 p.N168S	51.7	Somatic	VUS
CSMD3 p.S2223R	38.5	Somatic	VUS
CSMD3 p.H1495D	16.7	Somatic	VUS
MACC1 p.M480L	43.7	Germline	VUS
HIP1 p.Q265E	44.1	Germline	VUS
KIF5B p.T513N	60.8	Germline	VUS
PRDM16 p.L939V	73.9	Germline	VUS
MUC4 p.V2019L	41.1	Germline	VUS
MUC16 p.M12872I	29.4	Germline	VUS
CACNA1D p.S1833=	30	Germline	VUS
KMT2A p.G73E	35.1	Germline	VUS
MN1 p.Gln307_Gln309dup	28.2	Germline	VUS
ASXL2 p.D86E	58.5	Germline	VUS
MAP3K13 p.I523V	40.8	Germline	VUS
ARID1B p.R1802Q	35.2	Germline	VUS
PTPRD p.S1896T	55.9	Germline	VUS
CIITA p.R803Q	61.1	Germline	VUS
MEN1 p.G483=	57.5	Germline	VUS
NCOR2 p.I244T	24.7	Germline	VUS
SPEN p.A2721T	13.4	Germline	VUS
NCOR2 p.V699M	21.7	Germline	VUS
Abbreviations: VAF, variant allele frequency; VUS, variant of unknown significance.
